# Supplementary material for: Sweet Clover (Melilotus spp.) as a Source of Biologically Active Compounds
Source: Molecules. 2025 Jan 24;30(3):526. doi: 10.3390/molecules30030526 (PMC11820964; doi:10.3390/molecules30030526)
Supplement: Supplementary file 1 [file molecules-30-00526-s001.zip]

Archive with 1 entries (1 files):
- molecules-3366053-supplementary.pdf
